# Supplementary material for: Exploring the knowledge, attitude and practice towards disaster medicine preparedness and readiness: A prescriptive insight by the community pharmacists in the United Arab Emirates
Source: PLoS One. 2022 Aug 25;17(8):e0273209. doi: 10.1371/journal.pone.0273209 (PMC9409571; doi:10.1371/journal.pone.0273209)
Supplement: S1 Data — (XLSX) [file pone.0273209.s001.xlsx]

## Sheet: Miamona thesis
Age	Gender	Study_Year	item1	item2	item3	item4	item5	item6	item7	item8	item9	item10	item11	item12	item13	item14	item15	item16	item17	item18	item19	item20	Knowledge_Attitude_Practice_score	Education	Position	University_type	Pharmacy_type	knowledge_outcome
1	2	2	1	3	1	0	2	2	3	1	1	4	0	0	0	0	1	0	4	0	0	0	23	0	0	0	0	0
1	2	2	3	3	3	0	3	2	2	4	4	4	4	4	4	2	3	0	1	4	2	2	54	0	0	0	0	0
1	2	2	4	0	0	1	3	4	3	4	4	1	3	3	3	4	4	4	3	3	3	1	55	1	0	0	0	0
2	2	2	4	0	2	3	4	4	4	3	3	3	4	4	4	4	3	4	2	3	3	4	65	1	0	0	1	1
1	2	1	4	3	2	3	4	3	3	4	4	3	4	4	3	3	4	4	2	2	2	3	64	1	0	0	1	1
2	2	2	4	3	3	2	1	3	4	4	3	4	2	3	2	0	4	3	3	3	3	2	56	1	0	0	0	0
1	2	2	3	3	1	1	3	3	1	4	1	3	3	2	4	4	3	3	3	2	2	2	51	0	0	0	0	0
2	2	2	3	1	0	1	1	1	2	1	1	1	1	1	1	3	2	0	0	1	1	1	23	0	0	0	0	0
1	2	2	3	3	0	0	0	0	1	1	1	1	1	2	3	1	0	0	0	0	0	0	17	0	0	0	0	0
2	2	2	1	1	2	0	0	0	3	3	3	3	1	2	1	1	1	0	0	0	0	0	22	0	0	0	0	0
1	2	2	3	1	2	2	2	3	2	1	4	1	4	4	4	0	4	4	1	1	1	1	45	0	0	0	0	0
2	2	4	1	4	3	3	3	3	4	4	3	4	4	4	4	4	4	4	3	3	4	3	69	0	1	0	1	0
2	2	4	3	3	3	3	3	3	3	3	3	3	3	3	3	3	3	3	3	3	3	3	60	0	0	0	1	0
2	2	4	4	4	4	3	4	3	4	3	2	4	4	4	4	1	4	4	3	3	3	3	68	1	1	1	1	1
1	2	2	2	2	1	2	3	3	1	2	1	3	3	3	3	2	4	2	2	1	2	3	45	0	0	0	0	0
1	2	2	0	1	1	2	3	4	4	4	3	4	4	2	2	4	4	3	0	0	0	1	46	0	0	0	0	0
2	2	2	3	3	2	3	2	1	4	1	0	3	3	3	1	1	2	1	3	1	1	0	38	0	0	0	0	0
2	2	2	3	2	1	0	3	0	4	1	1	1	4	4	3	3	4	4	3	1	1	1	44	0	0	0	0	0
2	2	2	3	3	2	1	3	4	2	1	2	3	2	2	2	3	4	3	3	2	2	2	49	0	0	0	0	0
1	2	2	1	1	1	1	1	1	4	3	4	3	3	3	1	1	0	1	3	3	4	4	43	0	0	0	0	0
2	2	2	3	4	2	2	3	2	4	4	3	4	4	4	3	4	4	4	3	4	4	3	68	0	1	0	1	0
2	2	4	3	3	3	4	2	2	2	1	2	3	2	3	3	3	3	3	3	3	3	2	53	0	0	0	0	0
2	2	4	3	3	3	3	3	3	3	3	3	3	3	3	1	3	3	3	3	3	3	3	58	0	0	0	1	0
2	2	4	3	4	3	2	3	3	4	2	3	3	4	4	4	4	2	3	3	3	4	4	65	0	1	0	1	0
2	2	4	3	3	1	2	2	4	4	2	2	3	3	2	4	4	4	2	2	2	3	1	53	0	0	0	0	0
2	2	4	2	2	2	3	3	3	3	3	3	2	2	3	3	3	4	3	4	3	2	3	56	0	0	0	1	0
2	2	4	2	1	2	4	4	4	4	4	3	4	4	4	4	3	4	4	0	3	3	4	65	0	0	0	1	1
2	2	4	1	4	1	3	1	3	3	3	3	3	4	4	4	4	4	4	3	3	3	2	60	0	1	0	0	0
2	2	4	3	2	2	2	2	2	3	3	2	3	3	3	3	1	3	3	1	2	2	3	48	0	0	0	0	0
2	2	4	2	3	3	3	4	3	3	3	2	3	4	3	3	4	3	4	3	4	4	3	64	0	0	0	1	1
2	2	4	3	3	2	3	4	2	2	3	2	2	3	4	4	4	4	3	2	1	3	4	58	0	0	0	0	1
2	1	5	4	3	3	3	2	2	1	0	0	1	1	2	4	4	3	3	2	1	0	0	39	1	0	0	0	0
2	2	5	4	4	2	3	3	3	2	3	3	4	4	4	4	4	4	4	4	4	4	3	70	1	1	0	1	0
2	1	4	3	1	3	1	3	3	3	4	3	3	4	4	2	3	3	3	0	3	3	1	53	0	0	0	0	0
2	2	4	3	3	2	3	3	3	2	3	2	2	3	3	3	3	3	3	3	2	2	2	53	0	0	0	0	0
2	2	4	3	3	4	2	3	3	2	3	2	1	3	4	4	3	3	4	3	3	3	3	59	0	0	1	1	0
2	2	4	3	4	4	3	4	2	3	3	2	4	4	4	3	3	4	3	3	2	4	2	64	0	1	1	1	1
2	2	4	1	3	1	1	3	3	3	1	0	2	4	4	3	4	4	3	3	4	3	1	51	0	0	0	0	0
2	2	4	1	3	1	0	2	3	3	1	0	2	4	4	3	4	4	1	3	3	3	1	46	0	0	0	0	0
2	2	4	3	4	2	3	3	3	3	2	2	3	4	4	4	3	3	3	3	3	4	4	63	0	1	0	1	0
2	2	4	3	3	1	1	3	3	3	3	3	4	4	3	3	3	4	4	3	2	3	4	60	0	0	0	1	0
2	2	2	4	3	3	3	4	2	3	3	4	3	4	3	3	4	4	3	3	3	3	2	64	1	0	0	1	1
1	2	2	3	1	3	3	3	2	3	1	1	2	4	3	2	3	3	4	1	1	1	1	45	0	0	0	0	0
1	2	2	1	0	1	0	1	4	4	0	1	3	2	3	4	4	4	4	2	1	1	1	41	0	0	0	0	0
2	2	3	3	3	3	3	3	3	3	3	3	3	3	3	3	3	4	3	3	3	3	3	61	0	0	0	1	0
1	2	2	1	2	2	1	3	1	3	2	2	2	2	2	2	2	3	2	1	2	2	1	38	0	0	0	0	0
1	2	2	4	3	3	2	4	3	4	4	4	3	4	4	4	4	4	4	3	4	4	4	73	1	0	0	1	1
1	2	2	3	3	3	3	3	3	2	1	3	2	3	3	3	2	4	3	4	3	3	4	58	0	0	0	1	0
1	2	2	3	2	2	3	4	3	3	3	3	4	4	4	1	3	4	4	4	3	4	3	64	0	0	0	1	1
1	2	2	3	3	3	4	1	0	3	3	2	3	3	4	4	4	4	3	1	0	3	1	52	0	0	0	0	0
1	2	2	2	1	2	3	3	2	2	2	2	2	1	2	1	2	1	1	1	2	2	2	36	0	0	0	0	0
2	2	4	0	0	1	3	1	2	4	0	0	0	4	4	2	3	3	3	4	4	3	1	42	0	0	0	0	0
2	2	4	1	1	1	3	3	3	3	3	1	3	3	1	1	2	3	3	2	1	1	3	42	0	0	0	0	0
1	2	4	3	4	3	3	3	2	3	2	3	4	4	4	4	4	4	3	3	4	4	2	66	0	1	0	1	0
2	2	4	3	3	3	2	2	3	3	3	3	3	4	3	3	3	4	3	4	4	4	3	63	0	0	0	1	0
2	2	4	3	4	3	3	4	3	2	1	3	4	4	4	4	4	2	3	2	2	2	2	59	0	1	0	1	1
2	2	3	1	3	2	3	3	4	4	3	4	4	3	4	3	3	4	3	4	0	1	0	56	0	0	0	0	0
2	2	3	3	3	3	3	2	3	2	3	3	2	0	4	0	3	0	4	2	3	4	4	51	0	0	0	0	0
1	2	3	1	1	3	0	3	2	3	0	1	3	3	4	3	2	4	0	3	1	3	2	42	0	0	0	0	0
1	2	2	3	2	1	1	1	1	2	3	3	4	4	3	2	4	1	2	2	3	3	2	47	0	0	0	0	0
1	2	2	3	2	3	3	3	4	3	3	3	3	3	3	1	3	4	3	3	2	3	2	57	0	0	0	1	0
2	2	4	4	3	3	3	3	4	3	4	3	4	3	4	3	4	4	4	2	4	4	4	70	1	0	0	1	0
2	2	4	3	3	3	3	3	3	3	4	3	3	4	4	1	4	3	3	3	0	0	0	53	0	0	0	0	0
2	2	4	1	1	2	0	3	4	3	3	4	4	4	4	2	4	3	3	1	3	3	4	56	0	0	0	1	0
2	2	4	3	3	3	1	3	3	3	3	3	4	3	4	2	4	3	3	4	3	3	3	61	0	0	0	1	0
2	2	4	3	2	2	3	3	2	3	3	4	4	3	3	0	4	3	3	3	3	3	3	57	0	0	0	1	0
2	2	4	3	3	2	1	3	4	2	3	3	2	4	4	3	4	4	2	2	2	1	2	54	0	0	0	0	0
2	2	4	2	2	1	3	2	4	3	3	4	4	2	4	0	1	3	3	1	2	2	3	49	0	0	0	0	0
2	2	4	3	2	3	3	3	4	3	3	4	4	3	4	1	3	4	3	4	3	3	1	61	0	0	0	1	0
2	2	4	2	3	2	3	3	3	3	3	3	4	3	3	3	3	3	3	3	3	3	4	60	0	0	0	1	0
2	2	4	3	1	1	1	3	2	3	3	2	3	2	3	2	3	4	3	2	2	2	3	48	0	0	0	0	0
2	2	4	2	4	2	4	4	4	4	4	2	2	2	2	4	4	4	4	2	4	4	4	66	0	1	0	1	1
1	2	4	3	4	4	3	4	2	3	4	2	4	4	4	4	4	4	4	4	3	3	4	71	0	1	1	1	1
2	2	4	3	4	2	3	4	1	4	2	2	4	4	4	4	4	4	3	4	0	1	4	61	0	1	0	1	1
2	2	4	3	2	0	0	3	0	2	2	0	3	4	4	4	3	4	3	3	0	0	0	40	0	0	0	0	0
2	2	4	1	0	0	2	1	3	3	3	3	3	4	4	3	3	4	2	0	2	2	2	45	0	0	0	0	0
2	2	4	0	1	2	3	4	2	3	4	4	3	4	4	3	4	4	4	0	0	0	0	49	0	0	0	0	1
2	2	4	2	2	1	3	4	4	0	3	0	1	1	4	3	3	4	4	3	3	3	3	51	0	0	0	0	1
2	2	4	3	3	3	2	3	3	1	3	3	3	3	3	4	4	3	3	3	2	2	2	56	0	0	0	0	0
2	2	4	1	1	1	1	3	3	2	3	0	4	1	1	2	2	3	3	0	0	0	0	31	0	0	0	0	0
2	2	4	3	4	4	3	3	4	3	4	4	4	4	4	4	4	4	4	3	3	4	4	74	0	1	1	1	0
1	2	1	4	4	2	0	0	4	4	2	2	4	2	4	2	2	1	4	4	4	4	0	53	1	1	0	0	0
2	2	2	4	3	2	4	4	4	4	4	2	2	1	1	3	3	3	0	0	0	4	3	51	1	0	0	0	1
2	1	5	4	3	3	4	4	4	3	2	3	2	4	4	4	3	4	4	1	3	3	3	65	1	0	0	1	1
2	1	5	3	2	2	3	3	3	2	3	3	3	3	3	3	3	4	2	3	3	3	3	57	0	0	0	1	0
2	1	5	3	4	3	4	4	4	3	4	3	4	4	4	4	4	4	4	3	3	4	4	74	0	1	0	1	1
3	1	5	3	1	1	0	1	0	3	3	2	4	4	4	3	3	3	4	4	4	4	3	54	0	0	0	1	0
2	1	5	3	4	1	4	4	4	4	3	3	4	4	4	4	3	4	4	2	0	0	1	60	0	1	0	1	1
2	1	5	3	1	1	4	4	3	4	4	3	3	4	4	4	4	2	4	4	2	4	3	65	0	0	0	1	1
4	2	5	1	1	3	3	4	4	3	2	1	1	4	4	3	3	3	4	3	3	3	4	57	0	0	0	1	1
2	1	5	3	0	1	3	3	3	3	3	3	3	3	3	3	3	3	3	4	3	3	3	56	0	0	0	1	0
2	1	5	3	3	2	4	4	3	4	4	3	4	4	4	3	4	4	4	4	4	4	3	72	0	0	0	1	1
2	1	5	2	2	3	2	3	4	1	4	4	2	2	3	2	3	2	4	2	0	1	2	48	0	0	0	0	0
2	1	5	3	3	3	4	3	3	3	2	3	2	4	3	4	2	4	3	3	2	2	2	58	0	0	0	1	0
2	1	5	2	3	1	3	3	3	3	2	1	1	2	3	2	3	3	3	3	2	2	3	48	0	0	0	0	0
2	1	5	3	3	1	3	3	4	3	1	0	3	4	4	3	3	3	3	3	3	3	3	56	0	0	0	1	0
2	1	5	3	3	1	4	4	1	3	1	1	1	4	4	4	0	3	4	2	0	2	3	48	0	0	0	0	1
2	1	5	3	4	3	3	4	4	3	3	4	4	4	4	3	4	4	4	4	3	4	4	73	0	1	0	1	1
2	1	5	4	2	1	2	4	4	4	1	0	1	4	3	4	3	4	4	2	4	4	3	58	1	0	0	1	1
2	1	5	4	4	2	3	4	4	1	2	4	4	4	3	4	4	3	4	4	3	3	4	68	1	1	0	1	1
2	2	3	4	3	3	2	3	4	3	4	0	2	4	2	1	3	3	4	0	1	2	3	51	1	0	0	0	0
2	2	3	4	3	1	3	4	4	3	4	4	2	4	4	4	4	4	4	3	4	4	4	71	1	0	0	1	1
1	2	2	4	3	3	2	3	3	4	2	1	3	2	2	3	2	2	2	3	3	3	3	53	1	0	0	0	0
1	2	2	4	0	1	1	1	3	3	0	3	4	4	3	0	3	1	3	1	0	1	2	38	1	0	0	0	0
2	2	2	3	3	3	2	3	4	2	4	1	4	4	4	4	4	4	4	4	4	4	3	68	0	0	0	1	0
1	2	2	4	3	1	3	4	4	4	3	1	4	4	4	4	3	4	4	3	1	1	1	60	1	0	0	1	1
1	2	2	3	1	3	4	3	3	4	4	4	4	4	4	4	3	3	4	4	3	3	4	69	0	0	0	1	0
2	2	2	3	3	3	3	2	2	1	2	3	3	4	4	3	4	0	4	3	3	3	1	54	0	0	0	0	0
5	1	5	3	2	3	2	1	3	1	2	2	2	2	1	3	2	3	1	2	2	2	2	41	0	0	0	0	0
3	1	5	4	3	4	4	4	4	4	3	3	4	4	4	4	4	4	4	3	4	4	3	75	1	0	1	1	1
2	1	3	4	3	3	2	3	3	1	4	3	3	4	4	4	2	3	3	3	3	3	3	61	1	0	0	1	0
1	2	1	3	2	2	2	2	3	4	4	3	4	4	4	2	3	4	1	3	2	3	1	56	0	0	0	0	0
1	2	1	1	2	2	2	1	1	2	3	3	3	2	2	2	2	3	2	1	3	3	3	43	0	0	0	0	0
1	2	1	2	3	3	1	2	3	3	1	2	3	3	2	0	2	3	3	3	3	2	2	46	0	0	0	0	0
2	1	5	0	2	0	3	4	2	4	0	0	3	4	4	4	3	4	4	2	2	2	1	48	0	0	0	0	1
2	1	5	0	3	0	3	4	3	4	1	1	4	4	2	4	2	3	4	2	3	3	3	53	0	0	0	0	1
2	1	4	3	1	3	3	4	3	3	3	3	3	3	4	3	3	3	3	3	4	4	2	61	0	0	0	1	1
2	1	5	0	4	3	4	4	4	4	3	3	4	3	4	0	4	3	4	4	3	3	2	63	0	1	0	1	1
3	1	5	4	4	4	4	4	4	4	4	4	4	4	4	4	4	4	4	4	4	4	4	80	1	1	1	1	1
2	1	5	1	1	0	0	1	2	2	2	0	1	1	2	1	0	1	0	1	2	0	0	18	0	0	0	0	0
2	1	5	3	3	1	3	3	3	3	3	3	2	3	4	2	2	3	3	3	3	3	2	55	0	0	0	0	0
2	1	5	3	3	3	3	3	3	3	3	3	3	3	3	3	3	3	3	3	3	3	3	60	0	0	0	1	0
2	1	5	3	3	3	3	3	3	3	3	3	3	3	3	3	3	3	3	3	3	3	3	60	0	0	0	1	0
2	1	5	3	1	1	2	2	0	3	3	2	3	4	3	2	4	4	4	0	4	2	1	48	0	0	0	0	0
2	1	5	4	4	3	3	4	4	4	3	4	3	4	4	0	4	4	3	4	4	4	4	71	1	1	0	1	1
2	1	5	3	1	1	2	2	0	3	3	2	3	4	3	1	3	4	4	1	4	2	1	47	0	0	0	0	0
2	1	5	3	2	2	3	3	3	2	3	2	2	4	3	3	3	3	3	3	2	2	2	53	0	0	0	0	0
2	1	5	4	3	3	3	4	4	4	3	3	4	4	4	4	4	4	3	4	3	3	3	71	1	0	0	1	1
2	1	5	3	3	3	2	3	3	4	2	2	3	4	4	2	3	3	4	3	2	2	3	58	0	0	0	1	0
2	1	2	4	3	3	4	4	4	3	3	4	4	4	4	4	4	4	3	4	3	3	3	72	1	0	0	1	1
2	1	5	3	3	1	3	3	4	2	3	3	4	4	3	4	4	3	3	3	3	3	2	61	0	0	0	1	0
2	1	2	3	2	1	2	4	1	1	2	2	2	2	2	1	3	2	2	2	0	0	1	35	0	0	0	0	1
2	1	5	3	2	1	2	3	3	3	2	3	3	4	4	3	3	4	2	4	3	3	1	56	0	0	0	1	0
2	2	4	4	4	3	3	2	4	3	3	3	4	4	3	3	4	4	3	4	3	3	3	67	1	1	0	1	0
2	2	4	0	2	3	4	2	3	4	3	2	4	4	3	3	4	4	4	2	3	4	3	61	0	0	0	1	0
2	1	5	2	3	3	3	3	4	4	3	4	3	4	4	2	3	3	3	3	4	3	2	63	0	0	0	1	0
3	1	5	3	4	3	3	3	3	3	3	3	3	3	4	3	3	3	3	3	3	3	3	62	0	1	0	1	0
3	2	5	3	1	0	2	3	0	2	1	2	1	0	1	2	2	4	3	1	1	2	2	33	0	0	0	0	0
2	2	3	3	3	3	3	3	4	2	2	4	3	3	1	3	2	3	2	2	2	2	2	52	0	0	0	0	0
2	2	3	2	2	2	3	1	3	4	1	1	3	2	3	4	3	3	2	3	2	3	2	49	0	0	0	0	0
2	2	4	4	3	2	2	4	2	4	2	0	4	4	4	4	4	4	4	1	2	4	4	62	1	0	0	1	1
2	1	5	3	2	1	1	3	1	2	1	1	1	4	4	4	3	2	4	1	3	1	1	43	0	0	0	0	0
4	2	5	3	3	3	3	3	3	3	3	3	3	4	4	3	3	3	4	3	3	3	3	63	0	0	0	1	0
2	2	5	3	3	3	3	3	3	3	2	2	3	3	3	3	4	3	3	1	3	3	3	57	0	0	0	1	0
4	1	5	4	3	3	3	4	4	3	3	3	3	4	4	4	4	3	3	4	3	3	2	67	1	0	0	1	1
2	2	5	3	2	1	2	3	3	2	1	1	2	3	3	3	2	3	3	3	2	2	3	47	0	0	0	0	0
2	1	5	3	3	1	2	3	4	4	0	0	3	3	4	2	3	4	4	4	2	0	0	49	0	0	0	0	0
2	1	2	2	2	3	1	2	1	1	2	3	3	2	1	4	3	3	3	0	2	2	2	42	0	0	0	0	0
2	2	4	4	3	3	1	3	3	3	1	1	2	4	4	4	4	2	4	4	3	3	4	60	1	0	0	1	0
2	2	5	3	4	3	0	3	3	3	4	0	4	3	3	3	4	4	3	4	3	3	4	61	0	1	0	1	0
4	1	2	4	4	3	4	3	1	4	3	4	4	3	4	4	3	4	3	4	1	4	3	67	1	1	0	1	0
4	1	4	3	4	3	1	4	4	4	3	4	4	4	4	4	4	4	4	3	4	3	4	72	0	1	0	1	1
2	2	4	0	0	0	0	0	3	3	2	1	3	4	3	1	4	4	2	4	3	3	2	42	0	0	0	0	0
2	1	5	3	4	2	3	3	4	1	2	1	4	4	4	1	3	4	3	4	3	3	4	60	0	1	0	1	0
1	2	2	2	3	2	3	2	2	3	2	2	3	3	3	3	1	4	4	4	4	3	1	54	0	0	0	1	0
1	2	2	4	0	1	2	2	2	4	2	2	3	3	3	3	2	4	4	4	3	3	3	54	1	0	0	0	0
1	2	2	3	4	3	1	2	3	2	1	2	4	4	4	3	1	1	3	3	2	3	3	52	0	1	0	0	0
1	2	2	3	0	1	3	3	2	3	4	3	4	4	4	4	3	3	3	4	3	3	4	61	0	0	0	1	0
2	2	2	3	3	3	3	3	0	3	4	4	4	3	3	2	3	3	3	3	3	3	3	59	0	0	0	1	0
1	2	2	3	3	3	3	3	4	4	3	3	4	4	4	3	3	3	3	3	3	3	3	65	0	0	0	1	0
1	2	2	3	1	2	0	2	3	2	4	0	4	3	4	2	4	0	2	0	2	0	1	39	0	0	0	0	0
2	2	2	4	3	3	3	3	4	2	3	3	4	4	4	3	3	2	3	4	4	3	3	65	1	0	0	1	0
1	2	2	3	4	3	3	4	3	3	4	3	4	4	3	4	3	2	3	4	1	1	2	61	0	1	0	1	1
1	2	2	3	2	3	3	4	3	2	3	2	3	4	4	3	1	4	4	3	4	4	3	62	0	0	0	1	1
1	2	2	3	3	2	1	1	1	3	2	3	3	3	3	3	3	3	3	2	3	3	2	50	0	0	0	0	0
1	2	1	1	1	1	0	3	1	2	1	1	3	2	2	2	1	1	2	2	0	0	3	29	0	0	0	0	0
1	2	1	3	1	2	0	3	2	2	2	2	3	3	3	1	3	3	3	3	3	2	2	46	0	0	0	0	0
1	2	1	3	2	0	1	2	2	1	3	3	4	4	3	4	3	4	1	0	1	1	3	45	0	0	0	0	0
1	2	1	2	4	3	3	4	1	3	4	4	4	4	4	4	4	4	3	2	3	4	0	64	0	1	0	1	1
1	2	1	3	2	2	3	3	2	2	3	1	3	3	3	3	3	1	4	3	2	2	1	49	0	0	0	0	0
1	2	1	3	1	1	3	2	3	4	4	4	4	4	4	4	1	4	2	2	1	3	3	57	0	0	0	0	0
1	2	1	3	1	2	2	3	3	3	3	3	3	4	4	3	0	0	3	1	2	2	2	47	0	0	0	0	0
1	2	1	3	1	2	3	4	3	4	2	2	4	3	3	3	2	4	4	1	3	3	3	57	0	0	0	1	1
1	2	1	3	2	2	2	3	3	3	2	3	3	4	4	3	3	3	3	2	3	3	3	57	0	0	0	1	0
1	1	1	0	0	0	1	1	2	3	2	2	2	4	3	2	1	3	3	0	4	4	3	40	0	0	0	0	0
1	2	1	0	0	1	1	3	3	2	3	3	2	3	4	1	3	4	3	0	3	3	2	44	0	0	0	0	0
1	2	1	1	4	1	0	1	2	3	1	1	2	4	1	0	0	4	3	4	0	0	2	34	0	1	0	0	0
1	2	1	3	3	3	2	3	2	3	3	3	3	3	2	4	3	3	3	4	3	4	1	58	0	0	0	1	0
1	2	1	1	1	2	1	2	2	4	3	4	3	2	2	1	3	2	2	0	1	0	0	36	0	0	0	0	0
1	2	1	3	3	3	0	2	2	1	1	2	3	3	1	3	2	4	3	3	0	0	1	40	0	0	0	0	0
1	2	1	4	4	3	4	4	4	3	4	3	4	4	4	2	4	3	3	4	4	4	4	73	1	1	0	1	1
1	2	1	4	2	1	1	1	1	1	2	3	3	4	3	3	1	3	3	2	2	2	3	45	1	0	0	0	0
1	2	1	3	1	2	1	4	0	3	2	1	4	4	3	3	2	4	4	2	3	3	4	53	0	0	0	0	1
1	2	1	3	2	3	3	3	1	2	1	2	1	2	2	4	3	3	2	2	0	1	3	43	0	0	0	0	0
2	1	5	4	3	3	4	4	4	3	2	3	2	4	4	4	3	4	4	1	3	3	3	65	1	0	0	1	1
1	2	1	1	1	0	1	1	0	2	2	2	2	2	4	3	3	3	3	2	0	2	3	37	0	0	0	0	0
2	2	1	3	3	1	2	3	3	3	4	3	4	3	4	4	3	3	3	3	3	3	4	62	0	0	0	1	0
1	2	1	3	3	1	0	1	2	3	3	3	3	3	2	1	4	1	2	3	2	1	0	41	0	0	0	0	0
1	2	1	3	4	2	1	3	2	1	3	3	2	4	3	4	3	3	4	0	1	1	1	48	0	1	0	0	0
1	2	1	3	0	1	1	1	2	3	2	1	1	2	3	0	2	3	2	1	0	0	1	29	0	0	0	0	0
1	2	1	3	4	1	3	3	4	3	3	3	3	4	4	4	4	4	3	2	4	4	3	66	0	1	0	1	0
1	2	1	2	0	3	3	2	3	3	2	3	4	4	4	3	3	3	3	4	3	3	2	57	0	0	0	1	0
1	2	1	3	1	1	1	4	3	3	3	1	3	4	3	4	3	4	3	2	3	3	3	55	0	0	0	0	1
1	2	1	2	1	1	2	3	3	3	3	1	3	3	4	3	3	3	3	2	2	3	3	51	0	0	0	0	0
1	2	1	3	3	2	2	2	3	2	2	2	3	4	4	3	3	1	3	3	0	1	2	48	0	0	0	0	0
2	2	1	1	1	1	1	1	2	3	1	1	3	3	3	1	2	2	3	1	0	0	0	30	0	0	0	0	0
1	2	1	4	4	1	3	3	4	4	4	4	3	4	4	4	3	4	4	2	4	4	3	70	1	1	0	1	0
1	2	1	3	3	1	3	2	2	1	1	1	3	4	2	2	1	3	1	1	1	3	3	41	0	0	0	0	0
1	2	1	3	3	2	3	2	2	3	3	4	4	4	3	2	2	3	2	4	3	3	4	59	0	0	0	1	0
1	2	1	3	1	2	1	2	2	3	4	3	3	3	4	3	3	1	3	1	3	1	2	48	0	0	0	0	0
1	2	1	2	2	0	1	3	3	3	1	3	3	0	4	3	4	3	2	3	0	0	1	41	0	0	0	0	0
1	2	1	2	3	2	4	4	4	4	4	4	3	4	4	4	3	4	4	3	2	2	3	67	0	0	0	1	1
1	2	1	2	2	2	2	1	2	2	3	1	2	3	3	3	0	2	2	1	3	3	3	42	0	0	0	0	0
1	2	1	3	1	2	3	3	3	3	3	3	3	3	4	3	3	4	3	4	2	2	2	57	0	0	0	1	0
1	2	1	2	1	2	2	3	2	2	3	1	4	1	3	2	2	3	3	4	2	2	3	47	0	0	0	0	0
1	2	1	3	2	2	3	4	4	3	1	2	3	4	4	4	3	4	3	3	2	3	3	60	0	0	0	1	1
1	2	1	3	3	3	1	4	4	3	1	1	3	3	4	3	1	4	3	1	3	4	4	56	0	0	0	1	1
2	2	2	2	4	2	1	3	4	3	2	2	4	4	4	2	1	3	3	4	3	3	2	56	0	1	0	1	0
2	1	4	3	1	2	3	3	3	4	2	2	2	4	4	4	2	4	4	4	2	2	4	59	0	0	0	1	0
2	1	4	4	3	4	2	4	3	4	4	4	4	4	3	4	3	4	3	4	4	4	4	73	1	0	1	1	1
2	1	4	3	4	2	3	1	3	3	3	3	3	3	3	2	2	3	3	1	1	1	2	49	0	1	0	0	0
2	2	4	3	3	3	2	3	3	1	3	3	3	3	3	4	4	3	3	3	2	2	2	56	0	0	0	0	0
2	2	4	1	1	1	2	2	1	0	0	4	1	1	1	2	2	3	3	0	0	0	0	25	0	0	0	0	0
2	2	4	3	4	4	3	3	4	3	4	4	4	4	4	4	4	4	4	3	3	4	4	74	0	1	1	1	0
1	2	1	4	4	2	0	0	4	4	2	2	4	2	4	2	2	1	4	4	4	4	0	53	1	1	0	0	0
2	2	2	4	3	2	4	4	4	4	4	2	2	1	1	3	3	3	0	0	0	4	3	51	1	0	0	0	1
2	2	5	3	1	2	3	1	3	0	2	0	1	3	0	3	1	0	0	1	2	2	2	30	0	0	0	0	0
2	1	2	3	3	2	3	4	3	2	2	2	2	3	3	3	3	3	3	3	3	2	2	54	0	0	0	0	1
2	1	2	2	1	4	1	4	4	4	1	1	3	3	2	2	4	1	4	4	1	4	2	52	0	0	1	1	1
1	1	2	2	4	1	0	0	1	0	2	1	3	3	1	3	4	1	2	1	2	2	1	34	0	1	0	0	0
1	1	2	2	4	1	2	2	1	1	2	2	1	1	1	3	1	3	2	1	2	3	2	37	0	1	0	0	0
2	1	4	3	3	2	3	3	3	1	1	4	3	1	4	4	4	1	3	4	3	3	1	54	0	0	0	1	0
2	1	4	3	4	4	3	4	4	4	4	2	4	4	4	4	4	4	4	0	4	4	3	71	0	1	1	1	1
2	1	4	3	3	2	2	3	3	3	2	2	2	3	3	4	4	3	4	4	3	2	3	58	0	0	0	1	0
2	1	2	2	2	1	2	3	1	0	2	2	2	4	3	2	3	2	2	0	2	4	0	39	0	0	0	0	0
2	1	4	4	4	4	4	4	4	4	4	4	4	4	4	4	4	4	4	4	4	4	4	80	1	1	1	1	1
4	1	4	3	3	3	3	3	3	1	2	3	3	4	3	2	3	1	3	1	2	2	3	51	0	0	0	0	0
1	1	2	4	3	2	1	3	3	4	4	4	4	4	4	3	1	3	3	0	1	4	2	57	1	0	0	0	0
2	1	2	2	2	3	3	4	3	4	3	3	4	4	3	3	4	4	3	1	1	4	4	62	0	0	0	1	1
2	1	3	3	3	3	4	3	3	3	2	3	4	4	4	3	0	4	4	2	1	2	3	58	0	0	0	1	0
1	1	2	3	1	3	4	4	4	1	3	3	4	4	4	4	2	3	4	1	2	4	4	62	0	0	0	1	1
2	1	4	3	3	3	2	3	4	4	4	3	4	4	4	4	3	4	4	4	2	2	3	67	0	0	0	1	0
2	1	3	3	3	3	4	4	4	2	2	2	2	2	2	3	3	3	3	3	3	3	3	57	0	0	0	1	1
1	1	2	3	4	4	3	3	3	2	2	3	4	4	4	4	2	3	1	3	1	2	3	58	0	1	1	1	0
1	1	2	2	3	1	3	4	3	4	3	3	4	4	4	4	2	3	2	1	2	3	3	58	0	0	0	1	1
1	1	2	3	0	0	0	0	0	4	2	0	3	3	1	0	4	3	3	0	0	0	0	26	0	0	0	0	0
1	1	2	3	1	1	1	2	3	3	2	2	3	3	3	2	3	2	2	3	2	2	1	44	0	0	0	0	0
2	1	2	2	3	2	4	4	4	4	1	1	0	4	3	1	2	4	2	2	0	0	0	43	0	0	0	0	1
1	2	2	4	3	2	4	4	3	3	2	4	4	4	2	2	4	3	3	4	0	0	2	57	1	0	0	1	1
1	2	2	3	3	2	3	3	3	3	4	3	3	4	3	3	1	3	3	2	3	2	2	56	0	0	0	0	0
2	1	2	3	4	2	2	4	4	2	4	0	4	4	4	2	1	0	4	4	1	1	3	53	0	1	0	0	1
2	2	2	2	2	3	0	2	1	2	2	0	3	3	3	3	3	1	2	3	2	3	3	43	0	0	0	0	0
2	2	2	3	2	3	1	3	0	3	4	0	1	2	2	3	1	4	3	2	0	1	1	39	0	0	0	0	0
1	2	2	3	2	1	1	1	1	1	1	4	4	4	4	4	2	4	2	0	3	3	2	47	0	0	0	0	0
1	2	2	3	4	3	1	4	0	3	3	1	4	4	4	4	4	4	4	3	4	3	2	62	0	1	0	1	1
1	2	2	3	3	2	1	3	3	3	4	2	3	2	2	3	3	4	2	2	0	0	2	47	0	0	0	0	0
1	2	2	0	1	1	1	2	2	3	1	2	2	2	3	4	4	2	1	0	3	0	0	34	0	0	0	0	0
1	2	2	2	3	3	3	3	4	2	3	3	2	4	3	0	3	4	4	3	3	2	4	58	0	0	0	0	0
1	2	2	1	1	1	3	3	3	3	4	4	4	3	4	3	4	3	3	1	3	3	1	55	0	0	0	1	0
2	2	3	3	3	2	1	2	2	1	2	3	3	3	3	3	1	3	3	3	1	1	4	47	0	0	0	0	0
1	2	2	4	0	4	2	2	3	1	4	0	1	3	3	4	2	3	2	2	0	2	2	44	1	0	1	0	0
1	2	2	2	3	3	4	4	4	4	4	4	4	4	3	3	4	4	4	4	4	4	4	74	0	0	0	1	1
1	2	2	3	3	3	3	4	3	4	3	4	4	4	4	3	4	4	4	3	4	4	3	71	0	0	0	1	1
1	2	2	3	2	1	2	2	3	2	2	3	2	2	2	1	1	3	2	4	1	2	2	42	0	0	0	0	0
1	2	2	3	3	1	1	2	1	3	3	1	3	4	2	0	3	2	4	2	2	2	1	43	0	0	0	0	0
1	2	2	3	3	2	2	2	3	3	4	3	4	2	3	3	4	4	3	3	3	3	3	60	0	0	0	1	0
2	2	2	4	4	2	3	3	3	4	4	3	4	4	4	3	3	4	4	3	3	4	3	69	1	1	0	1	0
1	2	2	1	1	1	2	3	1	2	1	1	4	2	2	1	2	3	2	3	1	2	2	37	0	0	0	0	0
1	2	2	3	3	2	3	3	3	3	3	4	3	4	4	4	4	4	4	4	2	2	3	65	0	0	0	1	0
1	2	2	3	1	2	3	3	3	2	2	2	3	4	4	4	4	3	3	4	3	2	3	58	0	0	0	1	0
1	2	2	3	3	1	3	3	4	3	2	3	3	4	4	4	4	4	4	3	3	3	3	64	0	0	0	1	0
2	2	2	1	2	1	3	1	3	2	3	4	2	1	4	0	3	4	2	4	4	3	4	51	0	0	0	0	0
1	2	2	2	1	3	3	3	3	3	3	3	2	3	3	2	2	2	2	3	2	3	2	50	0	0	0	0	0
2	2	3	3	3	1	1	1	3	2	1	1	2	3	1	1	1	1	1	1	1	3	2	33	0	0	0	0	0
2	2	2	3	3	3	2	3	4	3	4	4	3	3	4	3	3	3	4	3	4	4	3	66	0	0	0	1	0
2	2	2	3	2	0	2	1	4	2	4	4	4	3	3	4	3	4	3	2	1	1	3	53	0	0	0	1	0
1	2	2	3	3	2	3	3	3	3	3	2	3	4	4	2	2	3	3	2	3	4	2	57	0	0	0	0	0
2	2	2	2	2	3	1	1	2	2	4	3	4	4	4	3	3	3	4	3	1	1	3	53	0	0	0	0	0
1	2	2	4	4	3	3	3	4	3	4	3	4	3	3	4	4	3	3	3	4	3	3	68	1	1	0	1	0
2	2	4	3	3	0	1	3	4	3	2	2	4	3	3	2	2	4	3	4	4	4	3	57	0	0	0	1	0
1	2	2	3	3	2	3	4	3	3	3	2	4	4	4	4	3	4	3	3	3	3	3	64	0	0	0	1	1
1	2	2	3	4	2	1	3	4	4	4	4	4	4	4	4	3	3	3	4	3	4	4	69	0	1	0	1	0
2	2	2	1	3	3	3	1	2	3	3	4	4	3	3	3	3	3	1	4	3	3	3	56	0	0	0	0	0
2	2	2	4	1	1	3	4	3	3	3	2	4	4	4	4	2	4	2	3	4	4	4	63	1	0	0	1	1
1	2	2	1	2	2	1	3	3	1	1	1	4	3	3	3	2	1	1	3	3	3	3	44	0	0	0	0	0
2	2	4	4	3	2	2	2	2	2	2	2	3	3	4	2	2	2	2	3	3	2	2	49	1	0	0	0	0
2	2	4	3	3	2	3	3	4	2	4	4	4	4	4	1	2	3	3	0	2	2	2	55	0	0	0	0	0
2	2	4	1	2	3	1	2	0	1	3	3	3	4	4	1	4	2	4	3	2	1	0	44	0	0	0	0	0
2	2	4	3	3	3	3	3	3	3	3	2	3	3	4	3	2	4	4	3	4	4	3	63	0	0	0	1	0
2	2	4	2	2	1	1	2	2	2	1	1	2	2	2	3	3	1	2	3	3	3	2	40	0	0	0	0	0
2	2	4	3	1	2	1	3	1	3	3	1	3	4	4	4	4	4	3	3	3	4	4	58	0	0	0	1	0
2	2	4	3	0	2	1	4	1	3	3	4	4	4	4	4	4	0	4	1	2	2	4	54	0	0	0	1	1
2	2	4	3	3	2	1	2	2	2	0	1	1	2	2	3	4	3	2	3	1	1	3	41	0	0	0	0	0
2	2	4	2	1	1	2	3	4	3	3	2	2	4	4	1	4	4	4	4	4	4	3	59	0	0	0	1	0
2	2	4	3	2	3	1	3	4	4	4	3	4	3	3	2	1	2	3	0	1	2	2	50	0	0	0	0	0
2	2	4	2	3	1	3	4	3	3	0	1	3	4	4	4	0	4	2	1	3	3	1	49	0	0	0	0	1
2	2	4	2	2	2	1	2	2	3	3	2	3	3	3	3	3	3	2	2	2	2	3	48	0	0	0	0	0
2	2	4	3	1	0	1	1	1	3	3	2	2	4	4	1	2	4	3	2	0	0	1	38	0	0	0	0	0
2	2	2	3	2	2	3	4	3	3	1	0	2	4	3	4	3	3	3	2	3	3	3	54	0	0	0	0	1
2	2	3	3	2	2	3	4	3	3	3	2	4	3	4	3	3	4	2	4	0	2	4	58	0	0	0	1	1
1	2	2	1	1	1	2	3	3	3	1	1	1	0	0	1	3	2	0	3	1	0	0	27	0	0	0	0	0
1	2	2	3	3	3	3	3	3	3	2	3	4	3	4	2	3	3	0	0	2	0	0	47	0	0	0	0	0
2	2	2	3	1	1	1	3	2	2	2	3	3	3	2	1	1	4	1	2	3	3	3	44	0	0	0	0	0
2	2	2	1	1	1	2	1	1	2	1	0	1	3	3	2	1	2	2	1	1	1	1	28	0	0	0	0	0
2	2	3	4	3	3	3	4	3	3	3	3	3	4	4	4	3	4	4	3	3	3	3	67	1	0	0	1	1
1	2	2	3	3	3	4	4	3	3	4	3	4	4	4	4	4	4	3	4	3	3	4	71	0	0	0	1	1
1	2	2	3	4	3	3	3	3	2	3	3	4	4	2	3	3	3	3	2	1	4	4	60	0	1	0	1	0
1	2	2	2	1	2	1	3	1	1	3	2	3	3	4	4	4	4	4	2	4	4	3	55	0	0	0	0	0
2	2	2	3	1	3	3	3	3	4	3	2	4	3	3	3	2	4	4	3	4	2	2	59	0	0	0	1	0
2	2	2	0	2	2	4	4	3	4	4	4	4	4	4	3	4	4	4	4	4	4	4	70	0	0	0	1	1
2	2	2	3	1	3	4	3	4	4	3	1	4	3	3	3	1	4	4	0	4	3	1	56	0	0	0	0	0
1	2	2	3	4	3	3	3	4	2	3	3	4	4	4	3	3	3	3	1	4	4	2	63	0	1	0	1	0
2	2	3	3	1	0	0	2	1	0	3	2	2	1	3	2	3	3	2	4	0	1	2	35	0	0	0	0	0
2	2	2	3	1	2	1	3	2	4	3	2	3	4	3	1	3	0	4	2	4	4	2	51	0	0	0	0	0
2	2	2	3	2	4	3	3	3	2	4	1	4	3	4	3	4	2	3	4	2	2	2	58	0	0	1	0	0
1	2	2	3	3	1	3	3	0	0	3	3	3	1	3	3	4	4	3	1	3	3	0	47	0	0	0	0	0
1	2	2	0	0	2	1	3	0	4	0	0	1	3	4	0	4	4	2	4	1	2	3	38	0	0	0	0	0
1	2	2	2	2	2	3	2	2	3	3	1	3	3	3	4	3	4	3	3	3	3	3	55	0	0	0	1	0
2	2	2	3	2	2	1	2	3	3	3	4	2	3	2	3	3	1	3	1	1	1	2	45	0	0	0	0	0
1	2	2	3	3	3	3	1	4	3	4	1	4	3	3	2	3	4	3	2	4	4	3	60	0	0	0	1	0
2	2	2	1	3	1	2	1	1	3	0	3	3	3	3	4	4	3	4	3	0	3	1	46	0	0	0	0	0
2	2	2	1	1	2	0	2	0	1	3	1	4	3	3	3	3	4	0	4	3	3	4	45	0	0	0	0	0
1	2	2	3	1	3	3	3	3	3	4	3	4	4	3	3	1	4	3	2	0	3	4	57	0	0	0	1	0
2	2	2	1	1	1	1	1	3	3	3	3	1	3	1	3	3	2	1	3	3	1	1	39	0	0	0	0	0
1	1	2	4	3	3	3	3	4	3	3	2	4	3	3	3	3	4	3	3	1	1	1	57	1	0	0	0	0
1	1	2	3	3	2	0	4	1	3	3	3	4	3	3	2	4	3	4	4	3	3	3	58	0	0	0	1	1
2	1	4	3	1	3	3	3	3	3	3	3	4	4	4	2	3	1	3	3	3	3	3	58	0	0	0	1	0
1	2	2	1	1	3	3	4	3	4	1	0	4	4	4	3	4	4	2	0	3	4	4	56	0	0	0	1	1
2	2	2	4	1	0	0	1	0	2	2	2	3	3	2	0	1	0	2	3	2	2	3	33	1	0	0	0	0
1	2	2	3	3	3	3	3	3	3	3	3	2	4	4	3	4	3	4	3	3	3	3	63	0	0	0	1	0
1	2	2	3	3	3	3	3	3	3	3	3	3	4	4	3	4	4	2	3	3	3	4	64	0	0	0	1	0
2	2	2	2	1	1	2	3	0	4	2	0	3	0	0	1	2	2	3	3	1	2	2	34	0	0	0	0	0
1	2	2	3	2	2	1	2	3	2	4	2	2	4	3	2	3	4	3	2	4	4	4	56	0	0	0	1	0
1	2	2	3	2	2	2	1	3	2	0	1	3	3	3	1	2	2	3	1	2	2	0	38	0	0	0	0	0
1	2	1	3	3	2	1	4	1	3	2	2	4	3	3	3	3	4	3	2	1	1	3	51	0	0	0	0	1
1	2	1	3	1	2	3	3	3	3	3	2	4	3	4	4	3	3	3	1	2	2	3	55	0	0	0	1	0
1	2	1	3	3	3	2	4	3	4	3	4	3	4	4	3	3	4	4	3	3	4	3	67	0	0	0	1	1
1	2	1	3	3	3	2	2	3	3	3	3	4	3	3	3	3	3	2	1	2	3	3	55	0	0	0	0	0
1	2	1	2	2	1	1	2	3	1	3	2	2	2	3	3	3	3	3	3	2	2	3	46	0	0	0	0	0
1	2	1	4	4	3	3	3	4	4	4	4	1	4	4	2	2	4	4	4	4	4	4	70	1	1	0	1	0
1	2	1	3	2	2	1	3	1	2	3	3	4	1	2	1	1	0	1	0	0	0	2	32	0	0	0	0	0
1	2	1	1	1	0	3	3	0	3	3	1	1	3	2	2	3	2	2	0	0	2	2	34	0	0	0	0	0
1	2	1	4	1	2	1	4	3	1	3	3	4	4	3	2	2	4	4	2	3	3	4	57	1	0	0	1	1
1	2	1	3	3	2	3	1	2	4	3	4	4	4	4	4	4	3	4	1	2	4	4	63	0	0	0	1	0
1	2	1	3	1	3	0	4	3	3	4	2	4	4	3	3	4	4	4	4	0	0	4	57	0	0	0	1	1
1	2	1	3	3	1	1	3	4	1	3	4	3	4	4	4	1	4	4	3	2	3	3	58	0	0	0	1	0
1	2	1	3	3	2	3	3	4	3	3	3	4	3	4	3	3	2	3	2	2	3	4	60	0	0	0	1	0
1	2	1	3	1	2	1	3	3	4	2	2	3	4	4	4	3	4	3	0	0	2	3	51	0	0	0	0	0
2	2	4	2	2	1	1	1	1	3	3	2	4	4	4	4	3	4	2	1	3	1	2	48	0	0	0	0	0
2	2	4	3	3	2	3	3	2	3	3	3	3	4	4	4	3	3	3	2	2	3	4	60	0	0	0	1	0
2	2	4	4	3	1	3	4	3	3	3	3	4	4	4	3	4	4	4	3	3	3	2	65	1	0	0	1	1
4	2	4	3	2	2	3	4	4	3	2	3	4	4	4	4	4	4	4	3	3	4	3	67	0	0	0	1	1
2	2	4	3	3	2	3	3	4	4	1	3	4	3	4	3	2	1	3	4	0	0	1	51	0	0	0	0	0
2	2	3	4	4	0	1	1	3	3	4	2	4	0	1	1	2	4	4	0	4	4	1	47	1	1	0	0	0
2	2	4	2	2	2	3	3	4	3	4	3	4	4	4	4	3	4	3	3	3	3	1	62	0	0	0	1	0
2	1	2	2	2	3	2	2	4	2	2	3	2	4	4	3	4	4	2	3	1	1	2	52	0	0	0	0	0
2	1	2	2	3	3	4	3	3	3	4	4	4	4	4	4	3	4	4	3	2	4	3	68	0	0	0	1	0
2	1	2	3	3	2	2	3	3	3	3	3	3	2	3	2	3	2	3	3	1	1	2	50	0	0	0	0	0
1	1	2	4	2	1	3	1	4	2	0	2	2	0	1	1	1	3	2	4	0	1	2	36	1	0	0	0	0
2	1	2	3	3	2	1	3	1	1	3	3	4	4	2	3	3	4	3	3	3	3	2	54	0	0	0	0	0
1	1	2	3	3	3	3	3	3	3	2	3	2	4	4	4	3	3	4	4	3	3	3	63	0	0	0	1	0
2	1	2	4	4	3	2	4	4	4	4	4	4	4	4	4	3	4	4	4	4	4	4	76	1	1	0	1	1
1	1	2	2	3	4	4	4	2	2	4	3	4	4	4	4	4	4	4	4	4	1	2	67	0	0	1	1	1
2	1	2	4	4	3	4	4	4	4	4	4	4	4	4	4	2	4	4	4	4	4	4	77	1	1	0	1	1
1	1	2	2	2	1	2	2	1	3	3	1	3	3	1	3	1	2	3	3	2	2	1	41	0	0	0	0	0
1	1	2	3	3	2	3	4	4	4	4	4	4	4	4	3	4	4	4	4	4	4	4	74	0	0	0	1	1
1	1	2	2	4	0	1	2	2	3	1	1	1	0	1	4	4	1	0	0	0	0	0	27	0	1	0	0	0
1	1	2	3	2	1	0	3	3	2	3	3	3	2	4	2	2	1	2	3	2	1	0	42	0	0	0	0	0
2	1	2	3	4	2	1	4	3	3	4	4	3	3	4	3	3	4	3	2	1	1	3	58	0	1	0	1	1
2	1	2	3	3	2	2	3	3	2	2	4	2	4	4	3	3	4	4	4	2	2	1	57	0	0	0	1	0
2	2	3	4	4	4	4	4	4	4	4	4	4	4	4	4	4	4	4	4	4	4	4	80	1	1	1	1	1
2	1	4	3	1	3	1	3	2	3	2	4	3	4	3	4	4	3	3	4	0	1	4	55	0	0	0	0	0
2	1	2	3	2	3	4	0	2	2	3	1	2	3	3	4	4	2	0	0	0	2	2	42	0	0	0	0	0
1	1	2	3	3	1	1	3	0	2	3	2	2	3	3	3	4	1	4	4	3	2	0	47	0	0	0	0	0
1	2	2	2	3	3	2	3	3	4	3	3	3	3	3	3	3	3	3	3	3	2	3	58	0	0	0	1	0
1	2	2	4	4	3	3	4	1	1	3	3	4	4	3	2	3	3	3	3	3	2	3	59	1	1	0	1	1
4	2	2	3	0	0	1	4	3	3	0	0	3	4	2	1	1	4	4	1	4	4	3	45	0	0	0	0	1
1	2	2	3	2	3	3	2	3	4	3	3	3	3	3	4	1	4	3	1	3	3	3	57	0	0	0	0	0
1	1	2	1	0	1	0	0	1	1	2	2	3	2	2	3	0	1	0	0	0	1	1	21	0	0	0	0	0
2	1	2	0	2	2	3	4	4	3	3	3	4	4	4	3	3	3	3	4	1	2	2	57	0	0	0	1	1
1	1	2	3	1	0	1	3	4	4	2	1	1	1	3	4	4	1	3	4	0	0	1	41	0	0	0	0	0
1	1	2	3	4	2	3	3	2	3	3	2	4	4	4	4	3	4	4	0	2	3	1	58	0	1	0	1	0
2	2	2	3	4	3	1	4	2	2	3	1	4	4	3	1	0	3	3	2	3	3	4	53	0	1	0	0	1
2	1	2	3	3	3	3	3	3	3	3	3	4	3	3	3	3	4	3	2	2	2	2	58	0	0	0	1	0
1	1	2	2	2	2	1	4	3	4	1	1	4	4	4	3	4	2	4	2	3	3	4	57	0	0	0	1	1
1	1	2	2	4	1	3	4	4	4	4	3	4	4	4	4	4	4	4	4	3	2	0	66	0	1	0	1	1
1	1	2	3	0	0	1	2	1	3	0	0	2	1	2	1	2	3	0	2	2	1	0	26	0	0	0	0	0
1	2	2	2	3	4	0	0	0	3	2	3	4	1	4	3	2	4	4	0	1	1	2	43	0	0	1	0	0
1	2	2	1	1	1	3	2	4	4	1	1	3	4	4	2	3	4	4	4	3	4	0	53	0	0	0	0	0
1	2	2	2	2	2	1	1	1	3	3	3	3	3	3	1	0	1	1	2	3	2	2	39	0	0	0	0	0
1	1	2	3	2	2	3	3	2	4	2	1	3	4	4	2	3	3	3	2	1	2	3	52	0	0	0	0	0
1	1	2	1	2	3	1	1	0	4	2	3	1	1	3	1	4	4	3	2	4	4	4	48	0	0	0	0	0
1	1	2	4	4	0	2	3	1	2	3	0	1	2	2	1	2	3	3	0	2	2	2	39	1	1	0	0	0
1	1	2	3	3	3	2	4	2	4	4	3	4	4	3	2	3	3	3	2	3	3	2	60	0	0	0	1	1
2	2	3	1	2	1	2	1	3	1	3	1	3	2	3	2	3	3	2	3	1	3	3	43	0	0	0	0	0
2	2	3	2	2	2	3	3	4	4	1	4	4	4	3	2	4	4	4	3	3	4	3	63	0	0	0	1	0
2	2	3	3	0	3	3	3	3	2	3	4	4	3	3	3	3	4	3	2	3	3	3	58	0	0	0	1	0
1	2	3	4	4	3	4	4	3	4	3	3	3	4	4	4	3	2	3	3	3	3	2	66	1	1	0	1	1
2	2	3	3	3	3	3	3	3	4	4	3	3	4	3	2	3	4	3	3	3	3	3	63	0	0	0	1	0
2	2	3	3	2	2	1	2	3	2	3	3	3	3	4	3	2	2	3	3	3	4	3	54	0	0	0	1	0
2	2	3	3	4	3	4	4	4	4	3	3	4	4	3	4	3	3	3	3	3	3	3	68	0	1	0	1	1
2	2	3	3	3	2	3	3	3	3	3	3	3	4	4	3	3	4	4	2	3	3	3	62	0	0	0	1	0
2	2	3	3	3	2	3	3	3	3	2	2	4	4	4	3	4	4	4	3	3	3	4	64	0	0	0	1	0
2	2	3	1	3	2	3	3	3	2	3	3	3	3	3	4	4	3	3	3	4	4	3	60	0	0	0	1	0
2	2	3	3	3	2	3	3	4	3	4	3	4	4	4	1	3	4	3	3	3	3	3	63	0	0	0	1	0
2	2	3	3	1	2	3	3	3	3	3	3	4	4	2	4	4	4	2	1	1	4	2	56	0	0	0	0	0
2	2	3	3	3	3	3	4	2	3	3	3	3	3	4	4	4	2	3	3	3	3	3	62	0	0	0	1	1
4	2	3	3	4	2	1	3	3	3	2	2	3	4	4	1	1	4	2	1	0	3	3	49	0	1	0	0	0
2	2	3	3	3	1	1	1	3	2	0	1	2	2	2	1	1	3	3	1	2	3	3	38	0	0	0	0	0
2	2	3	2	3	3	2	1	2	1	3	2	3	4	3	1	3	1	1	1	3	3	1	43	0	0	0	0	0
2	2	4	3	3	1	2	3	3	3	2	2	3	4	4	4	4	3	3	4	3	2	3	59	0	0	0	1	0
1	2	2	1	1	1	2	3	1	2	1	1	4	2	2	1	2	3	2	3	1	2	2	37	0	0	0	0	0
2	1	4	3	3	0	1	3	4	3	2	2	4	3	3	2	2	4	3	4	4	4	3	57	0	0	0	1	0
2	2	2	2	2	3	1	3	3	4	4	3	4	4	4	3	3	3	4	3	1	1	3	58	0	0	0	1	0
1	2	2	3	3	2	3	3	3	3	3	2	3	4	4	2	2	3	3	2	3	4	2	57	0	0	0	0	0
2	2	2	3	2	0	2	1	4	2	4	4	4	3	3	4	3	4	3	2	1	1	3	53	0	0	0	1	0
2	2	2	3	3	3	2	3	4	3	4	4	3	3	4	3	3	3	4	3	4	4	3	66	0	0	0	1	0
2	2	2	1	2	1	3	1	3	2	3	4	2	1	4	0	3	4	2	4	4	3	4	51	0	0	0	0	0
1	2	2	3	3	2	2	2	3	3	4	3	4	2	3	3	4	4	3	3	3	3	4	61	0	0	0	1	0
1	2	2	3	3	2	1	2	2	3	2	2	3	2	2	1	1	3	2	4	1	2	2	43	0	0	0	0	0
1	2	2	3	3	3	3	4	3	4	3	4	4	4	4	3	4	4	4	3	4	4	3	71	0	0	0	1	1
1	2	2	2	3	3	4	4	4	4	4	4	4	4	3	3	4	4	4	4	4	4	4	74	0	0	0	1	1
1	2	2	4	4	3	3	3	4	3	4	3	4	3	3	4	4	3	3	3	4	3	3	68	1	1	0	1	0
1	2	2	0	1	1	1	2	2	3	1	2	2	2	3	4	4	2	1	0	3	0	0	34	0	0	0	0	0
1	2	2	4	0	4	2	4	3	1	4	3	0	1	3	4	2	3	2	0	2	3	4	49	1	0	1	0	1
2	2	3	3	3	2	1	2	2	1	2	3	3	3	3	3	1	3	3	3	1	1	4	47	0	0	0	0	0
1	2	2	1	1	1	3	3	3	3	4	4	4	3	4	3	4	3	3	1	3	1	3	55	0	0	0	1	0
1	2	2	2	3	3	3	3	4	2	3	3	2	4	3	0	3	4	4	3	3	2	4	58	0	0	0	0	0
1	2	2	3	3	2	1	3	3	3	4	2	3	2	2	3	3	4	2	2	0	0	2	47	0	0	0	0	0
1	2	2	3	4	3	1	4	0	3	3	1	4	4	4	4	4	4	4	3	4	3	2	62	0	1	0	1	1
1	2	2	3	2	1	1	1	1	1	1	4	4	4	4	4	2	4	1	0	3	3	2	46	0	0	0	0	0
1	1	2	3	4	2	2	4	4	2	4	0	4	4	4	2	1	0	4	4	1	1	3	53	0	1	0	0	1
1	2	2	3	3	2	3	3	3	3	4	3	3	4	3	3	1	3	3	2	3	2	1	55	0	0	0	0	0
2	1	2	2	1	4	1	4	4	4	1	1	3	3	2	2	4	1	4	4	1	4	2	52	0	0	1	1	1
2	1	2	3	3	2	3	4	3	2	2	2	3	3	3	3	3	3	3	3	3	2	2	55	0	0	0	0	1
2	1	2	2	3	1	4	4	4	4	1	1	0	4	3	1	2	4	2	2	0	0	0	42	0	0	0	0	1
2	1	3	3	3	3	4	3	3	3	2	3	4	4	4	3	0	4	4	2	1	2	3	58	0	0	0	0	0
2	1	2	2	2	3	3	4	3	4	3	3	4	4	3	3	4	4	3	1	4	4	4	65	0	0	0	1	1
1	1	2	4	3	2	1	3	3	4	4	4	4	4	4	3	1	3	3	0	1	4	2	57	1	0	0	0	0
4	1	4	3	3	3	3	3	1	2	3	3	4	4	3	2	3	1	3	1	2	2	3	52	0	0	0	0	0
1	1	2	3	3	1	1	3	2	3	3	2	3	4	4	2	2	2	3	3	3	3	4	54	0	0	0	1	0
1	1	2	2	3	1	2	3	4	3	3	3	4	4	4	4	3	3	3	2	2	2	2	57	0	0	0	0	0
1	1	2	1	1	1	1	3	2	2	0	0	0	3	2	4	2	3	3	2	0	0	0	30	0	0	0	0	0
1	1	2	3	3	1	1	2	3	1	3	0	3	2	2	3	2	3	2	3	1	1	2	41	0	0	0	0	0
1	1	2	3	3	2	3	3	3	3	3	3	3	3	3	3	3	3	4	3	3	3	3	60	0	0	0	1	0
2	2	3	1	2	1	0	1	2	2	2	2	2	3	3	1	3	3	2	2	2	2	2	38	0	0	0	0	0
2	2	4	3	3	4	3	2	3	4	3	2	4	2	3	3	3	2	4	3	3	3	3	60	0	0	1	1	0
2	2	3	2	2	2	3	3	3	3	3	2	2	2	2	1	3	3	3	3	2	1	1	46	0	0	0	0	0
2	2	3	1	3	2	3	4	2	2	3	2	4	3	4	4	4	3	4	0	2	2	4	56	0	0	0	1	1
1	2	3	2	3	3	3	3	3	3	3	3	1	3	3	3	3	3	3	3	3	3	3	57	0	0	0	1	0
1	2	3	4	3	1	1	2	3	2	4	1	1	4	4	3	2	4	3	3	2	3	3	53	1	0	0	0	0
2	2	3	1	2	0	0	0	0	3	1	1	2	3	4	2	0	2	2	0	3	3	1	30	0	0	0	0	0
2	2	3	3	3	1	4	2	2	2	3	2	2	3	3	2	2	3	2	3	1	2	2	47	0	0	0	0	0
2	2	3	1	2	2	3	4	3	3	1	2	3	3	3	4	1	4	4	1	1	1	1	47	0	0	0	0	1
1	2	3	4	3	2	3	3	3	2	3	3	2	2	4	4	3	3	3	1	4	1	2	55	1	0	0	1	0
2	2	3	2	2	1	1	2	3	2	2	4	3	2	3	1	1	2	1	1	1	1	1	36	0	0	0	0	0
2	2	3	3	2	0	0	3	3	2	3	3	3	2	3	3	1	0	1	0	1	1	1	35	0	0	0	0	0
2	1	3	2	1	1	1	3	2	2	2	2	2	2	3	3	1	3	3	2	3	3	1	42	0	0	0	0	0
2	1	3	2	3	4	3	3	3	3	3	4	4	3	4	4	4	4	4	4	2	4	4	69	0	0	1	1	0
2	1	3	2	2	3	1	3	3	3	3	3	4	4	4	4	4	1	4	4	4	4	4	64	0	0	0	1	0
2	1	3	2	3	1	3	2	4	4	1	4	3	0	2	0	2	3	3	1	2	2	1	43	0	0	0	0	0
2	1	3	3	3	2	3	3	3	3	3	3	3	2	4	4	4	4	4	3	4	3	3	64	0	0	0	1	0
2	1	3	4	2	3	3	4	3	3	2	2	3	3	3	4	4	3	4	4	1	1	2	58	1	0	0	1	1
2	2	3	2	0	3	1	1	0	3	4	1	4	4	4	4	4	4	3	3	3	4	1	53	0	0	0	0	0
2	2	3	1	1	1	1	1	2	4	4	2	4	2	4	1	4	4	2	4	2	4	2	50	0	0	0	0	0
2	2	3	1	1	1	1	2	1	2	2	2	4	3	3	2	2	2	3	1	2	1	1	37	0	0	0	0	0
2	2	3	4	4	3	1	2	3	3	1	0	3	4	4	4	4	3	4	4	3	4	3	61	1	1	0	1	0
1	2	3	1	1	1	1	3	1	1	1	3	1	3	3	3	3	1	1	4	3	3	3	41	0	0	0	0	0
2	2	3	3	3	3	1	3	4	3	3	3	3	4	4	3	4	4	3	4	3	4	4	66	0	0	0	1	0
2	2	4	3	3	2	3	1	3	3	2	2	1	3	4	3	2	4	4	3	3	3	2	54	0	0	0	0	0
2	2	4	1	1	1	3	4	4	3	0	2	3	4	4	3	0	4	2	1	3	4	1	48	0	0	0	0	1
2	2	4	3	3	3	4	4	4	3	3	3	4	4	4	4	3	3	4	3	4	4	4	71	0	0	0	1	1
2	2	4	3	3	3	2	2	4	3	4	4	3	4	3	2	2	2	2	1	1	2	2	52	0	0	0	0	0
2	2	4	3	3	3	3	3	3	3	4	2	4	4	4	4	4	4	4	4	3	2	2	66	0	0	0	1	0
2	2	4	1	1	1	1	3	3	3	3	3	3	1	4	3	3	3	3	3	3	1	1	47	0	0	0	0	0
1	2	4	3	4	4	2	4	3	3	4	3	4	4	4	3	2	4	4	3	1	4	3	66	0	1	1	1	1
2	2	4	3	3	3	2	4	3	4	3	3	4	4	4	3	3	3	3	4	3	3	1	63	0	0	0	1	1
2	2	4	4	4	3	4	4	1	3	4	3	4	4	4	4	4	4	3	4	1	4	4	70	1	1	0	1	1
4	2	4	4	3	3	3	4	4	4	3	3	4	4	4	4	4	4	4	2	3	3	3	70	1	0	0	1	1
2	2	4	3	3	3	3	3	2	1	1	2	3	4	4	4	4	2	3	1	2	2	3	53	0	0	0	0	0
2	2	4	0	0	1	2	1	3	3	3	2	2	4	4	4	4	3	3	3	2	2	2	48	0	0	0	0	0
2	2	4	1	2	2	1	3	3	2	2	2	2	3	3	1	1	3	2	1	1	1	3	39	0	0	0	0	0
2	2	4	3	3	2	2	2	2	2	2	2	2	1	1	1	1	0	0	1	0	0	2	29	0	0	0	0	0
2	1	5	3	3	2	2	3	2	4	3	3	4	4	4	4	3	3	3	2	4	3	3	62	0	0	0	1	0
2	2	4	3	4	3	3	3	3	3	4	3	4	4	4	4	3	3	4	4	3	4	3	69	0	1	0	1	0
2	2	4	3	3	3	3	1	4	3	3	3	4	3	3	3	1	3	3	2	3	3	3	57	0	0	0	1	0
2	2	4	1	3	2	2	2	3	2	4	3	4	3	3	3	1	3	3	1	2	1	2	48	0	0	0	0	0
2	2	4	1	3	2	2	3	2	2	3	3	4	4	3	3	3	3	3	3	2	3	2	54	0	0	0	0	0
2	1	4	3	2	3	2	3	2	2	3	3	3	4	3	3	2	2	3	2	2	3	3	53	0	0	0	0	0
2	1	4	3	2	4	4	4	0	4	1	1	1	2	2	1	1	2	2	3	4	4	4	49	0	0	1	0	1
2	1	4	4	3	4	4	4	4	4	1	2	3	4	4	3	0	4	4	3	4	4	1	64	1	0	1	1	1
4	1	4	3	4	4	3	3	3	2	3	3	3	4	3	3	3	3	3	2	2	2	3	59	0	1	1	1	0
3	1	4	3	3	4	3	4	3	3	3	3	4	4	2	3	3	3	3	4	4	3	4	66	0	0	1	1	1
2	2	4	2	0	0	3	2	2	3	3	2	4	2	4	1	0	2	2	3	1	2	0	38	0	0	0	0	0
4	1	4	3	2	3	3	3	3	1	2	3	3	3	3	3	3	1	2	3	3	3	3	53	0	0	0	0	0
2	1	4	3	3	3	1	4	3	3	2	2	3	2	4	4	4	4	4	3	3	3	4	62	0	0	0	1	1
2	1	4	1	1	1	2	2	2	2	2	3	2	3	3	3	2	3	3	2	2	2	3	44	0	0	0	0	0
2	1	4	3	2	2	1	1	4	3	1	1	3	4	2	4	2	1	2	4	0	0	3	43	0	0	0	0	0
2	1	5	3	3	3	3	4	4	3	3	3	4	2	2	2	2	3	4	4	3	2	4	61	0	0	0	1	1
2	1	4	1	0	0	2	1	3	3	3	0	2	4	4	2	1	0	1	1	1	1	2	32	0	0	0	0	0
2	1	5	3	4	4	4	4	4	3	4	3	3	4	4	3	4	4	4	4	4	4	4	75	0	1	1	1	1
2	2	4	3	4	3	3	3	4	2	1	1	1	2	4	4	2	4	3	3	4	4	3	58	0	1	0	1	0
2	2	4	1	1	1	3	4	1	3	2	3	3	4	4	4	4	4	3	0	0	1	1	47	0	0	0	0	1
1	2	4	4	4	3	3	4	3	4	3	3	4	4	4	4	4	3	4	4	3	4	2	71	1	1	0	1	1
2	2	4	1	2	2	2	3	3	3	0	0	3	2	4	3	3	4	3	3	3	3	3	50	0	0	0	0	0
2	2	4	3	0	3	0	0	1	2	3	3	3	3	4	4	2	4	4	0	0	0	2	41	0	0	0	0	0
2	2	4	3	3	2	3	3	3	2	3	3	3	3	3	4	3	3	3	3	3	3	4	60	0	0	0	1	0
1	2	2	0	1	1	1	2	2	3	1	2	2	2	3	4	4	2	1	0	3	0	0	34	0	0	0	0	0
2	1	3	2	2	3	3	3	2	1	2	0	0	2	2	1	3	3	3	3	2	1	1	39	0	0	0	0	0
1	2	2	3	3	2	1	2	2	3	2	2	3	2	2	1	1	3	2	4	1	2	2	43	0	0	0	0	0
